# Supplementary material for: Identification of a QTL region for tomato brown rugose fruit virus resistance in Solanum pimpinellifolium
Source: Theor Appl Genet. 2025 Jul 22;138(8):190. doi: 10.1007/s00122-025-04974-0 (PMC12283848; doi:10.1007/s00122-025-04974-0)
Supplement: Supplementary file 1 — Supplementary file1 (XLSX 1300 KB) [file 122_2025_4974_MOESM1_ESM.xlsx]

## Sheet: Fig.S1.4model
	Supplementary Fig. S1. Distribution of Manhattan plot (left) and QQ-plot (right) of GWAS for ToBRFV resistance based on BLINK, MLM, FarmCPU, and MLMM in GAPIT 3. For the Manhattan plot, the x-axis presents the tomato 12 chromosomes and the y-axis for the LOD (-log(P-value)) value. For the QQ-plot, the x-axis presents LOD (-log(P-value)) value and y-axis for expected LOD (-log(P-value)) value

## Sheet: Fig.S2_tassel
Supplementary Fig. S2. Distribution of Manhattan plot (left) and QQ-plot (right) of GWAS for ToBRFV resistance based on SMR, GLM, and MLM in TASSEL 5. For the Manhattan plot, the x-axis presents the tomato 12 chromosomes and the y-axis for the LOD (-log(P-value)) value. For the QQ-plot, the x-axis presents LOD (-log(P-value)) value and y-axis for expected LOD (-log(P-value)) value.
												SMR
												GLM
												MLM

## Sheet: Fig.S3_F2_BIN
	Supplementary Figure S3. The genetic map at the QTL region with the viewable SNPs on chromosome 11 created by single-trait Bayesian interval mapping (BIM) for ToBRFV resistance. The x-axis presents genetic map with SNP markers and y-axis presents LOD value.

## Sheet: Table.S1
Supplementary Table S1a. Information on two F₂ populations (F₂.MU and F₂.UU), including tomato brown rugose fruit virus (ToBRFV) disease severity index (DSI) and classification into three sub-populations (clusters).							Table S1b. The number and percentage of each of the three clusters (Q1, Q, and Q3) across three populations (F2.MU, F2.UU, and F2.combined)					Table S1c Fig. Phylogenetic tree of 274 individuals from two F₂ populations, grouped into three sub-populations using the neighbor-joining (NJ) method implemented in GAPIT3, based on PCA with three principal components (PCA = 3). Individual sample details are provided in Table S1a.
Plant_ID	F2_population	Plant_Individual_No.	DSI	3-cluster			Cluster	F2.MU	F2.UU	all
21523Lng_MMF2-7	F2.MU	7	1	Q1			Q1	28	43	71
21523Lng_MMF2-11	F2.MU	11	1	Q1			Q2	35	96	131
21523Lng_MMF2-12	F2.MU	12	1	Q1			Q3	16	56	72
21523Lng_MMF2-21	F2.MU	21	1	Q1			all	79	195	274
21523Lng_MMF2-24	F2.MU	24	1	Q1			each F2%	F2.MU	F2.UU	all
21523Lng_MMF2-25	F2.MU	25	1	Q1			Q1	35.443	22.0513	25.9124
21523Lng_MMF2-28	F2.MU	28	1	Q1			Q2	44.3038	49.2308	47.8102
21523Lng_MMF2-30	F2.MU	30	1	Q1			Q3	20.2532	28.7179	26.2774
21523Lng_MMF2-31	F2.MU	31	1	Q1			all	100	100	100
21523Lng_MMF2-32	F2.MU	32	1	Q1			each Q%	F2.MU	F2.UU	all
21523Lng_MMF2-35	F2.MU	35	1	Q1			Q1	39.4366	60.5634	100
21523Lng_MMF2-38	F2.MU	38	1	Q1			Q2	26.7176	73.2824	100
21523Lng_MMF2-40	F2.MU	40	1	Q1			Q3	22.2222	77.7778	100
21523Lng_MMF2-41	F2.MU	41	1	Q1
21523Lng_MMF2-48	F2.MU	48	1	Q1
21523Lng_MMF2-59	F2.MU	59	1	Q1
21523Lng_MMF2-60	F2.MU	60	1	Q1
21523Lng_MMF2-63	F2.MU	63	1	Q1
21523Lng_MMF2-39	F2.MU	39	5	Q1
21523Lng_MMF2-46	F2.MU	46	5	Q1
21523Lng_MMF2-47	F2.MU	47	5	Q1
21523Lng_MMF2-49	F2.MU	49	5	Q1
21523Lng_MMF2-64	F2.MU	64	5	Q1
21523Lng_MMF2-75	F2.MU	75	5	Q1
21523Lng_MMF2-77	F2.MU	77	5	Q1
21523Lng_MMF2-82	F2.MU	82	5	Q1
21523Lng_MMF2-2	F2.MU	2	9	Q1
21523Lng_MMF2-76	F2.MU	76	9	Q1
21523Lng_MMF2-57	F2.MU	57	1	Q2
21523Lng_MMF2-26	F2.MU	26	5	Q2
21523Lng_MMF2-29	F2.MU	29	5	Q2
21523Lng_MMF2-3	F2.MU	3	9	Q2
21523Lng_MMF2-4	F2.MU	4	9	Q2
21523Lng_MMF2-5	F2.MU	5	9	Q2
21523Lng_MMF2-6	F2.MU	6	9	Q2
21523Lng_MMF2-8	F2.MU	8	9	Q2
21523Lng_MMF2-9	F2.MU	9	9	Q2
21523Lng_MMF2-16	F2.MU	16	9	Q2
21523Lng_MMF2-17	F2.MU	17	9	Q2
21523Lng_MMF2-18	F2.MU	18	9	Q2
21523Lng_MMF2-19	F2.MU	19	9	Q2
21523Lng_MMF2-20	F2.MU	20	9	Q2
21523Lng_MMF2-23	F2.MU	23	9	Q2
21523Lng_MMF2-33	F2.MU	33	9	Q2
21523Lng_MMF2-36	F2.MU	36	9	Q2
21523Lng_MMF2-37	F2.MU	37	9	Q2
21523Lng_MMF2-42	F2.MU	42	9	Q2
21523Lng_MMF2-44	F2.MU	44	9	Q2
21523Lng_MMF2-45	F2.MU	45	9	Q2
21523Lng_MMF2-52	F2.MU	52	9	Q2
21523Lng_MMF2-53	F2.MU	53	9	Q2
21523Lng_MMF2-54	F2.MU	54	9	Q2
21523Lng_MMF2-61	F2.MU	61	9	Q2
21523Lng_MMF2-62	F2.MU	62	9	Q2
21523Lng_MMF2-65	F2.MU	65	9	Q2
21523Lng_MMF2-66	F2.MU	66	9	Q2
21523Lng_MMF2-68	F2.MU	68	9	Q2
21523Lng_MMF2-70	F2.MU	70	9	Q2
21523Lng_MMF2-73	F2.MU	73	9	Q2
21523Lng_MMF2-78	F2.MU	78	9	Q2
21523Lng_MMF2-79	F2.MU	79	9	Q2
21523Lng_MMF2-80	F2.MU	80	9	Q2
21523Lng_MMF2-81	F2.MU	81	9	Q2
21523Lng_MMF2-69	F2.MU	69	5	Q3
21523Lng_MMF2-10	F2.MU	10	9	Q3
21523Lng_MMF2-14	F2.MU	14	9	Q3
21523Lng_MMF2-15	F2.MU	15	9	Q3
21523Lng_MMF2-22	F2.MU	22	9	Q3
21523Lng_MMF2-27	F2.MU	27	9	Q3
21523Lng_MMF2-34	F2.MU	34	9	Q3
21523Lng_MMF2-43	F2.MU	43	9	Q3
21523Lng_MMF2-50	F2.MU	50	9	Q3
21523Lng_MMF2-51	F2.MU	51	9	Q3
21523Lng_MMF2-55	F2.MU	55	9	Q3
21523Lng_MMF2-58	F2.MU	58	9	Q3
21523Lng_MMF2-67	F2.MU	67	9	Q3
21523Lng_MMF2-71	F2.MU	71	9	Q3
21523Lng_MMF2-72	F2.MU	72	9	Q3
21523Lng_MMF2-74	F2.MU	74	9	Q3
21523Lng_F2-16	F2.UU	16	1	Q1
21523Lng_F2-18	F2.UU	18	1	Q1
21523Lng_F2-29	F2.UU	29	1	Q1
21523Lng_F2-33	F2.UU	33	1	Q1
21523Lng_F2-60	F2.UU	60	1	Q1
21523Lng_F2-81	F2.UU	81	1	Q1
21523Lng_F2-87	F2.UU	87	1	Q1
21523Lng_F2-115	F2.UU	115	1	Q1
21523Lng_F2-117	F2.UU	117	1	Q1
21523Lng_F2-121	F2.UU	121	1	Q1
21523Lng_F2-124	F2.UU	124	1	Q1
21523Lng_F2-125	F2.UU	125	1	Q1
21523Lng_F2-129	F2.UU	129	1	Q1
21523Lng_F2-135	F2.UU	135	1	Q1
21523Lng_F2-145	F2.UU	145	1	Q1
21523Lng_F2-148	F2.UU	148	1	Q1
21523Lng_F2-175	F2.UU	175	1	Q1
21523Lng_F2-209	F2.UU	209	1	Q1
21523Lng_F2-14	F2.UU	14	5	Q1
21523Lng_F2-30	F2.UU	30	5	Q1
21523Lng_F2-45	F2.UU	45	5	Q1
21523Lng_F2-47	F2.UU	47	5	Q1
21523Lng_F2-75	F2.UU	75	5	Q1
21523Lng_F2-82	F2.UU	82	5	Q1
21523Lng_F2-114	F2.UU	114	5	Q1
21523Lng_F2-127	F2.UU	127	5	Q1
21523Lng_F2-134	F2.UU	134	5	Q1
21523Lng_F2-138	F2.UU	138	5	Q1
21523Lng_F2-140	F2.UU	140	5	Q1
21523Lng_F2-143	F2.UU	143	5	Q1
21523Lng_F2-163	F2.UU	163	5	Q1
21523Lng_F2-164	F2.UU	164	5	Q1
21523Lng_F2-166	F2.UU	166	5	Q1
21523Lng_F2-167	F2.UU	167	5	Q1
21523Lng_F2-172	F2.UU	172	5	Q1
21523Lng_F2-173	F2.UU	173	5	Q1
21523Lng_F2-179	F2.UU	179	5	Q1
21523Lng_F2-188	F2.UU	188	5	Q1
21523Lng_F2-210	F2.UU	210	5	Q1
21523Lng_F2-211	F2.UU	211	5	Q1
21523Lng_F2-44	F2.UU	44	9	Q1
21523Lng_F2-152	F2.UU	152	9	Q1
21523Lng_F2-218	F2.UU	218	9	Q1
21523Lng_F2-7	F2.UU	7	1	Q2
21523Lng_F2-13	F2.UU	13	1	Q2
21523Lng_F2-28	F2.UU	28	1	Q2
21523Lng_F2-31	F2.UU	31	1	Q2
21523Lng_F2-49	F2.UU	49	1	Q2
21523Lng_F2-50	F2.UU	50	1	Q2
21523Lng_F2-52	F2.UU	52	1	Q2
21523Lng_F2-61	F2.UU	61	1	Q2
21523Lng_F2-62	F2.UU	62	1	Q2
21523Lng_F2-64	F2.UU	64	1	Q2
21523Lng_F2-67	F2.UU	67	1	Q2
21523Lng_F2-73	F2.UU	73	1	Q2
21523Lng_F2-84	F2.UU	84	1	Q2
21523Lng_F2-86	F2.UU	86	1	Q2
21523Lng_F2-100	F2.UU	100	1	Q2
21523Lng_F2-103	F2.UU	103	1	Q2
21523Lng_F2-109	F2.UU	109	1	Q2
21523Lng_F2-110	F2.UU	110	1	Q2
21523Lng_F2-113	F2.UU	113	1	Q2
21523Lng_F2-120	F2.UU	120	1	Q2
21523Lng_F2-137	F2.UU	137	1	Q2
21523Lng_F2-159	F2.UU	159	1	Q2
21523Lng_F2-180	F2.UU	180	1	Q2
21523Lng_F2-181	F2.UU	181	1	Q2
21523Lng_F2-182	F2.UU	182	1	Q2
21523Lng_F2-190	F2.UU	190	1	Q2
21523Lng_F2-192	F2.UU	192	1	Q2
21523Lng_F2-193	F2.UU	193	1	Q2
21523Lng_F2-207	F2.UU	207	1	Q2
21523Lng_F2-3	F2.UU	3	5	Q2
21523Lng_F2-4	F2.UU	4	5	Q2
21523Lng_F2-5	F2.UU	5	5	Q2
21523Lng_F2-6	F2.UU	6	5	Q2
21523Lng_F2-19	F2.UU	19	5	Q2
21523Lng_F2-21	F2.UU	21	5	Q2
21523Lng_F2-23	F2.UU	23	5	Q2
21523Lng_F2-24	F2.UU	24	5	Q2
21523Lng_F2-25	F2.UU	25	5	Q2
21523Lng_F2-27	F2.UU	27	5	Q2
21523Lng_F2-32	F2.UU	32	5	Q2
21523Lng_F2-35	F2.UU	35	5	Q2
21523Lng_F2-36	F2.UU	36	5	Q2
21523Lng_F2-37	F2.UU	37	5	Q2
21523Lng_F2-42	F2.UU	42	5	Q2
21523Lng_F2-51	F2.UU	51	5	Q2
21523Lng_F2-53	F2.UU	53	5	Q2
21523Lng_F2-54	F2.UU	54	5	Q2
21523Lng_F2-56	F2.UU	56	5	Q2
21523Lng_F2-57	F2.UU	57	5	Q2
21523Lng_F2-70	F2.UU	70	5	Q2
21523Lng_F2-74	F2.UU	74	5	Q2
21523Lng_F2-83	F2.UU	83	5	Q2
21523Lng_F2-88	F2.UU	88	5	Q2
21523Lng_F2-98	F2.UU	98	5	Q2
21523Lng_F2-99	F2.UU	99	5	Q2
21523Lng_F2-105	F2.UU	105	5	Q2
21523Lng_F2-116	F2.UU	116	5	Q2
21523Lng_F2-122	F2.UU	122	5	Q2
21523Lng_F2-132	F2.UU	132	5	Q2
21523Lng_F2-136	F2.UU	136	5	Q2
21523Lng_F2-142	F2.UU	142	5	Q2
21523Lng_F2-149	F2.UU	149	5	Q2
21523Lng_F2-156	F2.UU	156	5	Q2
21523Lng_F2-157	F2.UU	157	5	Q2
21523Lng_F2-161	F2.UU	161	5	Q2
21523Lng_F2-168	F2.UU	168	5	Q2
21523Lng_F2-171	F2.UU	171	5	Q2
21523Lng_F2-177	F2.UU	177	5	Q2
21523Lng_F2-178	F2.UU	178	5	Q2
21523Lng_F2-184	F2.UU	184	5	Q2
21523Lng_F2-185	F2.UU	185	5	Q2
21523Lng_F2-196	F2.UU	196	5	Q2
21523Lng_F2-198	F2.UU	198	5	Q2
21523Lng_F2-212	F2.UU	212	5	Q2
21523Lng_F2-214	F2.UU	214	5	Q2
21523Lng_F2-223	F2.UU	223	5	Q2
21523Lng_F2-224	F2.UU	224	5	Q2
21523Lng_F2-227	F2.UU	227	5	Q2
21523Lng_F2-228	F2.UU	228	5	Q2
21523Lng_F2-229	F2.UU	229	5	Q2
21523Lng_F2-12	F2.UU	12	9	Q2
21523Lng_F2-17	F2.UU	17	9	Q2
21523Lng_F2-39	F2.UU	39	9	Q2
21523Lng_F2-40	F2.UU	40	9	Q2
21523Lng_F2-43	F2.UU	43	9	Q2
21523Lng_F2-78	F2.UU	78	9	Q2
21523Lng_F2-131	F2.UU	131	9	Q2
21523Lng_F2-169	F2.UU	169	9	Q2
21523Lng_F2-174	F2.UU	174	9	Q2
21523Lng_F2-187	F2.UU	187	9	Q2
21523Lng_F2-191	F2.UU	191	9	Q2
21523Lng_F2-197	F2.UU	197	9	Q2
21523Lng_F2-200	F2.UU	200	9	Q2
21523Lng_F2-202	F2.UU	202	9	Q2
21523Lng_F2-208	F2.UU	208	9	Q2
21523Lng_F2-213	F2.UU	213	9	Q2
21523Lng_F2-8	F2.UU	8	1	Q3
21523Lng_F2-48	F2.UU	48	1	Q3
21523Lng_F2-68	F2.UU	68	1	Q3
21523Lng_F2-69	F2.UU	69	1	Q3
21523Lng_F2-102	F2.UU	102	1	Q3
21523Lng_F2-111	F2.UU	111	1	Q3
21523Lng_F2-160	F2.UU	160	1	Q3
21523Lng_F2-221	F2.UU	221	1	Q3
21523Lng_F2-26	F2.UU	26	5	Q3
21523Lng_F2-34	F2.UU	34	5	Q3
21523Lng_F2-58	F2.UU	58	5	Q3
21523Lng_F2-59	F2.UU	59	5	Q3
21523Lng_F2-63	F2.UU	63	5	Q3
21523Lng_F2-71	F2.UU	71	5	Q3
21523Lng_F2-76	F2.UU	76	5	Q3
21523Lng_F2-85	F2.UU	85	5	Q3
21523Lng_F2-91	F2.UU	91	5	Q3
21523Lng_F2-93	F2.UU	93	5	Q3
21523Lng_F2-101	F2.UU	101	5	Q3
21523Lng_F2-104	F2.UU	104	5	Q3
21523Lng_F2-106	F2.UU	106	5	Q3
21523Lng_F2-107	F2.UU	107	5	Q3
21523Lng_F2-112	F2.UU	112	5	Q3
21523Lng_F2-123	F2.UU	123	5	Q3
21523Lng_F2-126	F2.UU	126	5	Q3
21523Lng_F2-141	F2.UU	141	5	Q3
21523Lng_F2-150	F2.UU	150	5	Q3
21523Lng_F2-158	F2.UU	158	5	Q3
21523Lng_F2-194	F2.UU	194	5	Q3
21523Lng_F2-199	F2.UU	199	5	Q3
21523Lng_F2-205	F2.UU	205	5	Q3
21523Lng_F2-226	F2.UU	226	5	Q3
21523Lng_F2-2	F2.UU	2	9	Q3
21523Lng_F2-11	F2.UU	11	9	Q3
21523Lng_F2-15	F2.UU	15	9	Q3
21523Lng_F2-20	F2.UU	20	9	Q3
21523Lng_F2-22	F2.UU	22	9	Q3
21523Lng_F2-38	F2.UU	38	9	Q3
21523Lng_F2-41	F2.UU	41	9	Q3
21523Lng_F2-46	F2.UU	46	9	Q3
21523Lng_F2-72	F2.UU	72	9	Q3
21523Lng_F2-77	F2.UU	77	9	Q3
21523Lng_F2-79	F2.UU	79	9	Q3
21523Lng_F2-80	F2.UU	80	9	Q3
21523Lng_F2-108	F2.UU	108	9	Q3
21523Lng_F2-130	F2.UU	130	9	Q3
21523Lng_F2-144	F2.UU	144	9	Q3
21523Lng_F2-151	F2.UU	151	9	Q3
21523Lng_F2-155	F2.UU	155	9	Q3
21523Lng_F2-165	F2.UU	165	9	Q3
21523Lng_F2-186	F2.UU	186	9	Q3
21523Lng_F2-195	F2.UU	195	9	Q3
21523Lng_F2-203	F2.UU	203	9	Q3
21523Lng_F2-206	F2.UU	206	9	Q3
21523Lng_F2-219	F2.UU	219	9	Q3
21523Lng_F2-225	F2.UU	225	9	Q3
	F2.MU	F2.UU	all
Q1	28	43	71
Q2	35	96	131
Q3	16	56	72
all	79	195	274
each Q%	F2.MU	F2.UU	all
Q1	39.4366	60.5634	1
Q2	26.7176	73.2824	1
Q3	22.2222	77.7778	1
each F2%	F2.MU	F2.UU	all
Q1	35.443	22.0513	25.9124
Q2	44.3038	49.2308	47.8102
Q3	20.2532	28.7179	26.2774
all	100	100	100

## Sheet: Table.S2
Supplementary Table S2. List of 17 genes located at the QTL region between 46.7 Mbp and 47.1 Mbp on chromosome 11
Gene	Chr	Start.pos	End.pos	Best-hit-arabi-defline based on Solanum lycopersicum ITAG4.0	Gene-define based on Solgenomic database
Solyc11g062010	SL4.0ch11	46706634	46737764	P-loop containing nucleoside triphosphate hydrolases superfamily protein	Chromodomain-helicase-DNA-binding protein 1, SNF2-related
Solyc11g062020	SL4.0ch11	46748133	46759069	ZIP metal ion transporter family	Zinc transporter ZupT, Zinc/iron permease
Solyc11g062030	SL4.0ch11	46789422	46789631		Unknown protein
Solyc11g062040	SL4.0ch11	46821166	46821435		Ycf2, Chloroplast Ycf2
Solyc11g062050	SL4.0ch11	46821652	46821933		Ycf2
Solyc11g062060	SL4.0ch11	46837096	46839707	C2H2-type zinc finger family protein	C2H2-type zinc finger family protein
Solyc11g062065	SL4.0ch11	46850360	46852420
Solyc11g062070	SL4.0ch11	46872701	46887175	outer envelope protein of 80 kDa	Outer envelope membrane protein, Bacterial surface antigen (D15)
Solyc11g062100	SL4.0ch11	46922409	46939302		Copper-transporting ATPase, P-type, K/Mg/Cd/Cu/Zn/Na/Ca/Na/H-transporter
Solyc11g062110	SL4.0ch11	46936963	46937541		DNA-directed RNA polymerase subunit beta'
Solyc11g062130	SL4.0ch11	46951157	46954329	ADP/ATP carrier 1	Mitochondrial ADP/ATP carrier proteins,Adenine nucleotide translocator 1
Solyc11g062140	SL4.0ch11	46957790	46957952		Unknown protein
Solyc11g062150	SL4.0ch11	46961662	46964437		Tir-nbs-lrr resistance protein, Toll-Interleukin receptor
Solyc11g062155	SL4.0ch11	46969500	46970262	Gag-Pol-related retrotransposon family protein
Solyc11g062160	SL4.0ch11	46979044	46979646		Endonuclease/exonuclease/phosphatase
Solyc11g062180	SL4.0ch11	46983996	46984571		Disease resistance protein (Fragment), Leucine-rich repeat
Solyc11g062190	SL4.0ch11	47030001	47033591	ADP/ATP carrier 1
